# Supplementary material for: Causal relationship between physical activity and platelet traits: a Mendelian randomization study
Source: Front Physiol. 2024 Mar 20;15:1371638. doi: 10.3389/fphys.2024.1371638 (PMC10987957; doi:10.3389/fphys.2024.1371638)
Supplement: Supplementary file 1 [file Table2.XLSX]

## Sheet: Light DIY
other_allele.exposure	effect_allele.exposure	beta.exposure	se.exposure	pval.exposure	eaf.exposure	SNP		F
A	G	-0.0057699	0.00110973	2e-07	0.677779	rs2460002		27.0335
A	C	-0.0116534	0.00243137	1.6e-06	0.049442	rs4845950		22.9722
A	G	0.0326196	0.00722127	6.3e-06	0.006146	rs189046525		20.4047
G	A	0.00698761	0.00132385	1.3e-07	0.189616	rs12561762		27.8599
A	G	0.00621577	0.00110205	1.7e-08	0.33353	rs3791034		31.8117
A	G	0.00540511	0.00109438	7.9e-07	0.34289	rs561703		24.3934
G	A	0.00551904	0.00103879	1.1e-07	0.486916	rs12120761		28.2274
T	C	-0.0148701	0.00334691	8.9e-06	0.02743	rs145824673		19.7397
A	G	-0.00554998	0.00106294	1.8e-07	0.611509	rs290827		27.2625
A	G	-0.0130563	0.00290496	7e-06	0.03398	rs7556194		20.2004
A	G	-0.00459456	0.00103896	9.8e-06	0.523072	rs989335		19.5565
G	A	0.0052357	0.00116705	7.2e-06	0.731019	rs906285		20.1266
T	G	-0.00556114	0.00123287	6.5e-06	0.771372	rs2000411		20.3467
T	C	-0.00535297	0.00117493	5.2e-06	0.265531	rs10801641		20.7571
G	A	-0.0221332	0.00472758	2.8e-06	0.01292	rs147883180		21.9185
A	T	-0.0112485	0.00239209	2.6e-06	0.950509	rs187785		22.1123
A	G	0.00553901	0.00108097	3e-07	0.356922	rs3935927		26.2565
T	C	-0.00514422	0.00114343	6.8e-06	0.70915	rs4665196		20.2404
A	G	-0.00982071	0.00151989	1e-10	0.134615	rs6751655		41.7505
G	A	0.00527643	0.00104134	4e-07	0.531571	rs653231		25.6741
C	G	-0.00528394	0.00104978	4.8e-07	0.422841	rs13394447		25.3349
A	G	-0.00664216	0.00137318	1.3e-06	0.17257	rs11695078		23.3972
G	A	-0.00649747	0.0014447	6.9e-06	0.152108	rs72904998		20.2271
G	C	0.00823879	0.0013679	1.7e-09	0.176245	rs4848265		36.2759
T	G	0.00591735	0.00108235	4.6e-08	0.359261	rs13413953		29.8895
T	C	-0.00470809	0.00104556	6.7e-06	0.473462	rs787165		20.2764
A	G	0.00555137	0.00116161	1.8e-06	0.272563	rs4591296		22.8391
T	C	0.00596888	0.0013011	4.5e-06	0.209066	rs13025670		21.0457
T	A	-0.00551639	0.00114812	1.5e-06	0.713693	rs994002		23.0853
A	G	-0.0189099	0.00426096	9.1e-06	0.018187	rs116402024		19.6953
G	A	0.00497502	0.00111752	8.5e-06	0.316429	rs4668397		19.8189
C	T	-0.00984764	0.00219619	7.3e-06	0.059764	rs72915559		20.1059
C	G	0.0150493	0.00336487	7.7e-06	0.025071	rs78168692		20.003
A	C	0.00665532	0.00125875	1.2e-07	0.783593	rs4667003		27.955
G	A	0.00533835	0.00119624	8.1e-06	0.252802	rs1233245		19.9149
A	T	-0.00513888	0.0010456	8.9e-07	0.550995	rs34387233		24.1549
C	T	-0.0064253	0.00133809	1.6e-06	0.200855	rs7575825		23.0577
T	C	0.00715253	0.00153034	3e-06	0.13522	rs13067215		21.8446
C	T	-0.0102577	0.00231883	9.7e-06	0.054707	rs552345		19.5687
A	G	-0.00545483	0.00121233	6.8e-06	0.241791	rs9847082		20.2451
A	G	-0.00491978	0.00104012	2.2e-06	0.530301	rs6765528		22.373
C	A	-0.020883	0.00469231	8.6e-06	0.012343	rs115605827		19.8067
T	C	0.00470856	0.00106499	9.8e-06	0.608255	rs3844171		19.5472
A	G	0.0056915	0.00120032	2.1e-06	0.752482	rs603638		22.4833
G	A	-0.0060985	0.00109454	2.5e-08	0.342223	rs34713525		31.0444
A	G	0.00500592	0.00104891	1.8e-06	0.432593	rs779329		22.7767
C	T	0.00614417	0.00110655	2.8e-08	0.325333	rs2515938		30.8308
A	G	-0.00643675	0.00143871	7.7e-06	0.226326	rs144123873		20.0164
C	T	-0.00560998	0.00122226	4.4e-06	0.241079	rs35209442		21.0666
A	G	-0.00659877	0.00121091	5.1e-08	0.240023	rs4861023		29.6963
T	G	0.00485055	0.00104876	3.7e-06	0.540699	rs10005845		21.3909
T	C	-0.011739	0.00254258	3.9e-06	0.044165	rs2293995		21.3164
A	G	0.00471287	0.00104988	7.2e-06	0.42328	rs13134008		20.1508
G	A	0.0201744	0.00392887	2.8e-07	0.018826	rs142693309		26.3673
G	A	0.00484974	0.00103881	3e-06	0.509505	rs12711442		21.7954
T	C	-0.00503784	0.00104864	1.6e-06	0.545579	rs10517796		23.08
G	A	0.00503609	0.00106393	2.2e-06	0.403464	rs12716164		22.4058
G	A	-0.0112762	0.00244857	4.1e-06	0.048027	rs112353291		21.208
G	A	0.00513496	0.00108737	2.3e-06	0.475874	rs35742		22.3007
A	T	-0.00500493	0.00112112	8e-06	0.689519	rs3776444		19.9293
T	G	-0.00484733	0.00103991	3.1e-06	0.464242	rs10520927		21.7277
C	T	0.00468576	0.00104425	7.2e-06	0.520598	rs2287582		20.135
C	T	0.00512513	0.0010371	7.7e-07	0.512968	rs6873181		24.4213
G	A	0.00676615	0.00140567	1.5e-06	0.162323	rs10066438		23.1695
G	A	-0.0210194	0.00457512	4.3e-06	0.014711	rs2103192		21.1074
T	C	0.00508984	0.00107984	2.4e-06	0.359575	rs246073		22.2172
T	A	-0.0121242	0.00261866	3.7e-06	0.041599	rs115125087		21.4362
C	A	0.00510787	0.00114973	8.9e-06	0.715468	rs626470		19.7373
C	T	-0.00517934	0.00106324	1.1e-06	0.411503	rs7775768		23.7294
G	A	0.00683627	0.00152325	7.2e-06	0.134617	rs857468		20.1417
G	A	-0.00560268	0.00122902	5.1e-06	0.768484	rs2762323		20.7813
C	T	0.00651033	0.00126869	2.9e-07	0.213852	rs60584494		26.3327
A	G	0.00556704	0.00123236	6.3e-06	0.230813	rs12193640		20.4067
A	G	0.00750575	0.00167285	7.2e-06	0.107545	rs12528662		20.1314
T	A	0.00530491	0.00102399	2.2e-07	0.467288	rs4145878		26.8389
G	A	-0.00675971	0.00122276	3.2e-08	0.233972	rs3096697		30.5614
G	T	-0.00514555	0.0011534	8.2e-06	0.283943	rs3998111		19.9023
G	A	0.0261969	0.00574451	5.1e-06	0.008371	rs34962321		20.7967
G	A	-0.0141675	0.00310002	4.9e-06	0.029171	rs111993105		20.8861
A	G	-0.014478	0.0027883	2.1e-07	0.036025	rs115854334		26.9611
T	C	0.00574945	0.00120049	1.7e-06	0.248121	rs6939617		22.9369
T	C	0.0180423	0.00379466	2e-06	0.019915	rs145615649		22.6067
A	G	-0.00530174	0.00111595	2e-06	0.316009	rs6928545		22.5708
C	T	0.00557871	0.00110088	4e-07	0.66685	rs156220		25.6796
C	T	-0.014803	0.00331654	8.1e-06	0.025968	rs150958903		19.9218
C	T	-0.0052224	0.00111515	2.8e-06	0.32388	rs13195550		21.9318
G	A	0.00632421	0.0012846	8.5e-07	0.208369	rs12211179		24.2369
C	T	0.00702005	0.00133324	1.4e-07	0.185951	rs56093134		27.7245
T	C	0.00479637	0.00108337	9.5e-06	0.633334	rs1054058		19.6007
G	A	0.00489263	0.00103898	2.5e-06	0.497266	rs10274493		22.1753
G	A	0.00655089	0.00138977	2.4e-06	0.168201	rs10251025		22.2185
G	A	-0.00556059	0.00111415	6e-07	0.683837	rs2389963		24.9089
T	A	0.0095778	0.00202024	2.1e-06	0.072003	rs28812931		22.4763
G	C	0.00559659	0.00125567	8.3e-06	0.21886	rs55830086		19.8653
C	T	-0.00653414	0.00119729	4.8e-08	0.257122	rs2529287		29.7837
C	T	0.00632252	0.00134479	2.6e-06	0.815523	rs38092		22.104
C	G	-0.010819	0.00117386	3.1e-20	0.734765	rs10225528		84.9457
G	A	0.0981389	0.0215813	5.4e-06	0.001511	rs11972584		20.6789
T	C	0.00536229	0.00114683	2.9e-06	0.706812	rs1364403		21.8626
G	A	-0.00508909	0.00111435	5e-06	0.347544	rs13250474		20.8563
G	C	-0.00670785	0.00139996	1.7e-06	0.163264	rs17068751		22.9581
G	A	-0.013313	0.00280462	2.1e-06	0.035405	rs117960560		22.5322
T	C	0.00570993	0.00105464	6.2e-08	0.591721	rs871983		29.3125
A	G	-0.0212261	0.0036634	6.9e-09	0.020347	rs28522006		33.5716
T	C	0.0103761	0.00215708	1.5e-06	0.062598	rs143763698		23.1385
T	G	0.00556086	0.00123083	6.2e-06	0.768675	rs4961207		20.4121
G	A	0.00664321	0.00145062	4.7e-06	0.150898	rs28731192		20.9724
C	T	0.00727908	0.00163545	8.6e-06	0.113306	rs62523506		19.8097
C	A	0.00541778	0.00111259	1.1e-06	0.333913	rs62523388		23.7122
T	G	0.00925882	0.0018079	3e-07	0.908662	rs7867754		26.2278
C	G	-0.0051348	0.00113758	6.4e-06	0.700909	rs944648		20.3743
T	C	0.00482379	0.00104042	3.5e-06	0.496116	rs10761239		21.4961
A	G	-0.00647101	0.00128681	4.9e-07	0.208313	rs10760064		25.288
C	A	-0.0118879	0.00264005	6.7e-06	0.041241	rs79053350		20.2762
C	G	-0.00473076	0.00103978	5.4e-06	0.460529	rs4962198		20.7004
A	C	-0.0172098	0.00387688	9e-06	0.018191	rs4934572		19.7055
C	T	0.00582705	0.0013084	8.4e-06	0.209077	rs12772113		19.8343
G	A	-0.00548649	0.00111199	8.1e-07	0.322946	rs10884096		24.3437
T	C	-0.00965261	0.00191312	4.5e-07	0.08109	rs78458792		25.4569
G	A	-0.0101084	0.00208781	1.3e-06	0.066886	rs117277819		23.4414
C	T	0.00591903	0.00126593	2.9e-06	0.224286	rs71472719		21.8616
C	T	-0.0117286	0.00261371	7.2e-06	0.045642	rs138729018		20.1362
C	A	-0.00563524	0.0012421	5.7e-06	0.249501	rs7948644		20.5831
C	G	0.0080323	0.00160881	6e-07	0.117217	rs11023585		24.927
C	A	-0.00573153	0.00113396	4.3e-07	0.296229	rs7934151		25.5473
C	T	-0.00514773	0.00114946	7.5e-06	0.712878	rs7925326		20.056
C	T	-0.00769864	0.00156541	8.7e-07	0.125661	rs7116965		24.1864
T	A	-0.00491298	0.00108519	6e-06	0.348987	rs3817335		20.4964
A	C	-0.00494166	0.00109557	6.5e-06	0.340673	rs488769		20.3454
C	A	-0.0262725	0.00504804	1.9e-07	0.010716	rs28420507		27.0868
T	C	-0.00521608	0.00104661	6.2e-07	0.435162	rs11019135		24.8381
C	A	0.00500566	0.00111441	7.1e-06	0.685045	rs1452576		20.1759
G	T	-0.00523377	0.00112469	3.3e-06	0.316332	rs7128036		21.6553
T	C	0.00587597	0.00107884	5.1e-08	0.362904	rs1892987		29.665
T	C	-0.00811717	0.00151942	9.2e-08	0.134986	rs11047160		28.54
A	G	0.0046282	0.0010431	9.1e-06	0.519526	rs11050330		19.6867
G	A	-0.00569071	0.00108885	1.7e-07	0.652884	rs877636		27.3147
C	A	-0.00548901	0.00114611	1.7e-06	0.285936	rs4077658		22.9369
A	C	0.00617764	0.00122609	4.7e-07	0.23494	rs112519084		25.3864
C	G	0.00700519	0.00140753	6.5e-07	0.163435	rs12231268		24.7699
G	A	-0.00742804	0.00159997	3.4e-06	0.120456	rs67973771		21.5538
T	C	0.00649841	0.00145701	8.2e-06	0.14908	rs7993579		19.8925
G	A	-0.00543791	0.001177	3.8e-06	0.263482	rs8002014		21.3457
T	C	0.0098046	0.00211413	3.5e-06	0.065499	rs79029859		21.5078
C	T	0.00548184	0.00123542	9.1e-06	0.770129	rs283982		19.689
G	A	-0.0252727	0.00568381	8.7e-06	0.008402	rs28412811		19.7708
A	T	-0.00473924	0.00106611	8.8e-06	0.383431	rs12878701		19.7612
G	A	-0.0267975	0.00578654	3.6e-06	0.009095	rs138630119		21.4462
A	G	-0.00594722	0.00127185	2.9e-06	0.787857	rs281219		21.8653
C	T	0.0175364	0.0034967	5.3e-07	0.023523	rs139577752		25.1515
G	A	0.0109743	0.00204796	8.4e-08	0.073948	rs17254697		28.7151
T	G	-0.00618545	0.00127656	1.3e-06	0.208658	rs59366264		23.4779
C	G	-0.00550864	0.00124252	9.3e-06	0.230819	rs28541419		19.6554
T	C	-0.00525311	0.00116184	6.1e-06	0.274901	rs11865092		20.4428
G	C	0.00534247	0.00107139	6.1e-07	0.608941	rs55997507		24.865
T	C	0.00571725	0.00105016	5.2e-08	0.424809	rs12446090		29.639
C	A	-0.0094116	0.00105642	5.2e-19	0.4055	rs35626515		79.3695
C	T	-0.00575069	0.00116375	7.8e-07	0.271832	rs9923341		24.4186
G	A	0.0157503	0.00328556	1.6e-06	0.025498	rs113497007		22.9805
A	C	0.00503721	0.00113763	9.5e-06	0.293305	rs17650301		19.6055
G	A	0.00531964	0.0011298	2.5e-06	0.306602	rs4791304		22.1698
C	T	0.00630503	0.00111098	1.4e-08	0.670273	rs62084749		32.2079
T	C	-0.0104278	0.00231729	6.8e-06	0.946574	rs312812		20.25
A	G	-0.00628235	0.00113798	3.4e-08	0.307991	rs2120270		30.4772
C	T	-0.0138398	0.00310066	8.1e-06	0.030817	rs145838864		19.9228
C	T	0.00567747	0.00107027	1.1e-07	0.381079	rs12964073		28.1399
T	C	0.0102781	0.00224337	4.6e-06	0.056765	rs72932713		20.9906
A	G	-0.00471994	0.0010637	9.1e-06	0.397324	rs67520007		19.6895
G	C	0.0166598	0.00368747	6.2e-06	0.020524	rs4450474		20.4119
C	T	-0.00529929	0.00114916	4e-06	0.709699	rs350836		21.2654
C	G	0.00559202	0.00110256	3.9e-07	0.332254	rs2074298		25.7237
A	C	0.0049967	0.00103968	1.5e-06	0.470264	rs9917056		23.0976
T	G	-0.0065706	0.00147562	8.5e-06	0.147611	rs382241		19.8272
G	A	-0.00930382	0.00201371	3.8e-06	0.074627	rs55789500		21.3466
