# Supplementary material for: Causal relationship between physical activity and platelet traits: a Mendelian randomization study
Source: Front Physiol. 2024 Mar 20;15:1371638. doi: 10.3389/fphys.2024.1371638 (PMC10987957; doi:10.3389/fphys.2024.1371638)
Supplement: Supplementary file 2 [file Table3.XLSX]

## Sheet: None of the above
other_allele.exposure	effect_allele.exposure	beta.exposure	se.exposure	pval.exposure	eaf.exposure	SNP		F
G	A	-0.00569984	0.00121643	2.8e-06	0.043789	rs987042		21.9559
A	G	0.00229521	0.000512593	7.5e-06	0.618307	rs1573101		20.0493
G	A	-0.00227785	0.000505851	6.7e-06	0.407094	rs1590285		20.2771
G	A	0.00780741	0.00169491	4.1e-06	0.022487	rs76293603		21.2188
C	T	-0.00605575	0.00136863	9.7e-06	0.036525	rs116726993		19.5778
A	G	0.00399524	0.000756628	1.3e-07	0.125929	rs4649214		27.8818
T	C	0.00247251	0.000499752	7.5e-07	0.481231	rs57974740		24.4775
T	C	0.00309024	0.000680088	5.5e-06	0.159424	rs58637066		20.6469
T	C	0.00263052	0.000519228	4.1e-07	0.36039	rs7564130		25.6665
T	C	0.00896893	0.00196215	4.9e-06	0.017771	rs138924217		20.8938
A	G	-0.00239938	0.000538053	8.2e-06	0.312013	rs3769689		19.886
G	A	-0.0023675	0.000524949	6.5e-06	0.350796	rs9646954		20.3398
A	G	0.00288033	0.000624366	4e-06	0.800349	rs4629160		21.2817
C	T	0.00291628	0.000628892	3.5e-06	0.194353	rs2709368		21.5034
T	C	-0.00253286	0.000516479	9.4e-07	0.631713	rs870790		24.0501
G	A	-0.00232625	0.00051672	6.7e-06	0.633822	rs13093994		20.2676
G	A	0.00232205	0.000508868	5e-06	0.398466	rs9855271		20.8225
G	A	0.008818	0.00197649	8.1e-06	0.016205	rs62254187		19.9045
A	G	-0.00292395	0.000509607	9.6e-09	0.407574	rs1529675		32.9207
T	C	-0.0028846	0.000529318	5e-08	0.670038	rs4115674		29.6987
A	G	0.00302932	0.000613858	8e-07	0.205604	rs3914905		24.3531
T	G	0.00794133	0.00177033	7.3e-06	0.020985	rs116453663		20.1223
G	A	0.0028557	0.000510134	2.2e-08	0.606683	rs6835232		31.3369
T	C	0.00239977	0.000505812	2.1e-06	0.590618	rs4629503		22.5092
T	G	-0.0037022	0.000785818	2.5e-06	0.887426	rs7699987		22.1961
C	T	0.00230167	0.000508535	6e-06	0.443456	rs13152604		20.4854
A	T	0.00254328	0.000503768	4.5e-07	0.570891	rs4861820		25.4875
G	A	-0.0023755	0.000505793	2.6e-06	0.534643	rs2910829		22.0579
G	A	-0.00229228	0.00050525	5.7e-06	0.422845	rs464950		20.5837
A	T	-0.00330337	0.000707858	3.1e-06	0.145984	rs11957931		21.7782
G	A	0.00277041	0.000606353	4.9e-06	0.21459	rs17056478		20.8755
C	T	0.00272239	0.000591769	4.2e-06	0.219648	rs12203592		21.1639
A	G	-0.00223911	0.00050664	9.9e-06	0.599657	rs1886705		19.5322
T	C	0.00287922	0.000593854	1.2e-06	0.317017	rs9366803		23.5066
G	A	0.00264139	0.000542985	1.1e-06	0.300761	rs9273368		23.6641
T	C	0.00317064	0.000687158	3.9e-06	0.156476	rs6924555		21.2902
C	T	-0.00257609	0.000581671	9.5e-06	0.241173	rs619786		19.614
A	G	-0.00676043	0.00146221	3.8e-06	0.030697	rs141579950		21.3761
T	C	0.00363073	0.000653189	2.7e-08	0.823241	rs6461009		30.8966
A	G	0.00430101	0.000883761	1.1e-06	0.088764	rs112778541		23.6849
A	G	0.00738106	0.00162774	5.8e-06	0.024429	rs80305490		20.5621
C	T	-0.00231165	0.000501443	4e-06	0.529992	rs11542349		21.2521
A	T	0.00869246	0.001715	4e-07	0.022153	rs186158677		25.6896
C	G	0.00674352	0.00147493	4.8e-06	0.031037	rs150106347		20.9041
G	A	-0.00266969	0.000603206	9.6e-06	0.225434	rs2267706		19.588
G	A	-0.00363631	0.000758443	1.6e-06	0.123368	rs61043774		22.9867
C	T	-0.00342389	0.000671639	3.4e-07	0.168578	rs1042992		25.9877
A	C	-0.00807392	0.00177541	5.4e-06	0.020081	rs141274413		20.681
G	A	-0.00282113	0.000503017	2e-08	0.545175	rs2246873		31.4544
G	A	-0.00250004	0.000513017	1.1e-06	0.387789	rs17318283		23.7482
G	C	0.00947089	0.00210622	6.9e-06	0.014638	rs56051337		20.2197
C	G	-0.00721114	0.00135771	1.1e-07	0.035788	rs35925874		28.2094
G	A	0.00327212	0.000736887	9e-06	0.133554	rs72737127		19.7177
A	T	0.00260253	0.000501214	2.1e-07	0.549604	rs7870000		26.9616
G	A	-0.00232977	0.000508182	4.6e-06	0.414936	rs4978944		21.0178
G	A	0.00256973	0.000541262	2.1e-06	0.31303	rs12357321		22.5403
T	G	0.0101568	0.00220185	4e-06	0.01303	rs4595469		21.2784
G	C	-0.00534651	0.00120789	9.6e-06	0.046072	rs264320		19.5923
C	A	0.00243128	0.000530727	4.6e-06	0.3264	rs499188		20.9859
T	C	-0.00328178	0.000728181	6.6e-06	0.135235	rs1791796		20.3114
C	T	0.00308648	0.000669337	4e-06	0.165352	rs2231884		21.2636
G	A	0.00313624	0.000500507	3.7e-10	0.469219	rs490972		39.2643
C	A	0.00228921	0.000505832	6e-06	0.415326	rs11231946		20.4814
T	C	0.0035481	0.000758496	2.9e-06	0.12626	rs2374618		21.8819
A	T	0.0049148	0.00105186	3e-06	0.059873	rs72975196		21.8321
C	T	-0.00285044	0.000642191	9.1e-06	0.184406	rs12293928		19.7013
G	A	0.00261011	0.000585599	8.3e-06	0.241549	rs12792661		19.8663
C	T	-0.00364603	0.000758416	1.5e-06	0.123705	rs11062020		23.1114
C	G	-0.00239991	0.000515026	3.2e-06	0.621125	rs11181269		21.7136
T	C	0.0023475	0.00049955	2.6e-06	0.462285	rs10875751		22.0828
T	G	-0.00225037	0.000507957	9.4e-06	0.402956	rs10783779		19.627
A	G	0.00274006	0.000615522	8.5e-06	0.790548	rs7334540		19.8168
G	A	0.00271034	0.000588548	4.1e-06	0.23275	rs12430440		21.2072
T	C	0.00243718	0.000516782	2.4e-06	0.36639	rs563692		22.2413
G	T	0.00416817	0.000912218	4.9e-06	0.081957	rs11842450		20.8782
C	T	-0.00250925	0.000544451	4.1e-06	0.299167	rs4900713		21.2408
T	C	-0.00946137	0.00209033	6e-06	0.015182	rs79870185		20.487
A	C	0.00293981	0.000659506	8.3e-06	0.174709	rs17106672		19.8701
A	G	0.00523557	0.00108925	1.5e-06	0.056362	rs41277676		23.1032
G	A	-0.00253719	0.000572598	9.4e-06	0.254135	rs56391344		19.6339
T	C	0.00302262	0.000658485	4.4e-06	0.174324	rs12102869		21.0705
T	G	-0.00251009	0.000507914	7.7e-07	0.597362	rs2411453		24.423
C	T	0.0030405	0.000636405	1.8e-06	0.190618	rs12597340		22.8256
C	A	-0.00231715	0.000510252	5.6e-06	0.603013	rs12599074		20.6224
C	T	0.00592356	0.00129387	4.7e-06	0.038378	rs113988202		20.9597
G	A	0.00253216	0.00051574	9.1e-07	0.631185	rs3911751		24.1058
T	A	-0.00517834	0.0011366	5.2e-06	0.050518	rs9896976		20.7571
G	A	0.00366445	0.000803568	5.1e-06	0.107162	rs7221299		20.7956
C	T	0.0112835	0.00229705	9e-07	0.0125	rs149022387		24.1294
A	G	-0.00412485	0.000777572	1.1e-07	0.132113	rs17669793		28.1407
T	A	-0.00307835	0.000675234	5.1e-06	0.162614	rs62095854		20.7839
A	G	0.00297696	0.000585678	3.7e-07	0.237696	rs8096815		25.8362
G	A	-0.00678709	0.00152637	8.7e-06	0.028724	rs114205229		19.7719
T	C	0.00565454	0.0012432	5.4e-06	0.041787	rs9967038		20.6877
G	A	0.00783716	0.00155957	5e-07	0.026207	rs78093637		25.2527
G	A	-0.00359665	0.000760892	2.3e-06	0.123163	rs6049365		22.3435
T	G	0.00425234	0.000945167	6.8e-06	0.075088	rs915042		20.2413
A	G	0.00231856	0.000522832	9.2e-06	0.350374	rs10483152		19.6658
G	T	0.00283181	0.000590177	1.6e-06	0.23117	rs2074948		23.0231
G	A	-0.00306391	0.000678752	6.4e-06	0.161016	rs6151419		20.3765
