# Supplementary material for: Causal relationship between physical activity and platelet traits: a Mendelian randomization study
Source: Front Physiol. 2024 Mar 20;15:1371638. doi: 10.3389/fphys.2024.1371638 (PMC10987957; doi:10.3389/fphys.2024.1371638)
Supplement: Supplementary file 3 [file Table6.XLSX]

## Sheet: Walking for pleasure
other_allele.exposure	effect_allele.exposure	beta.exposure	se.exposure	pval.exposure	eaf.exposure	SNP		F
T	A	0.0158758	0.00342942	3.7e-06	0.020126	rs144714616		21.4304
G	A	0.00443292	0.000982841	6.5e-06	0.347776	rs35290231		20.3429
G	A	0.00536077	0.00116126	3.9e-06	0.205738	rs12024093		21.3106
T	A	-0.0128297	0.00252697	3.8e-07	0.03577	rs117672627		25.777
A	T	0.0104575	0.00232002	6.6e-06	0.049163	rs71637870		20.3176
G	A	-0.0137455	0.00282515	1.1e-06	0.030498	rs7544287		23.6722
T	C	0.0156233	0.00350267	8.2e-06	0.018068	rs75550656		19.8951
G	T	0.00784091	0.001642	1.8e-06	0.094252	rs12140153		22.8027
T	C	0.00530215	0.000942872	1.9e-08	0.54923	rs12042107		31.6227
A	G	-0.00537142	0.00111231	1.4e-06	0.232054	rs4375301		23.3199
G	A	0.00457182	0.000951947	1.6e-06	0.508368	rs7513326		23.065
G	A	0.00518978	0.0010934	2.1e-06	0.245792	rs7539748		22.5289
T	G	0.00460715	0.00101685	5.9e-06	0.304633	rs707206		20.5282
G	A	0.0125833	0.00262222	1.6e-06	0.032755	rs72773380		23.0277
C	T	-0.00562931	0.000936803	1.9e-09	0.493537	rs6739738		36.1089
G	A	-0.0182025	0.00396093	4.3e-06	0.015082	rs143504530		21.1187
A	G	-0.00613454	0.00126262	1.2e-06	0.836143	rs925801		23.6058
T	C	-0.0163588	0.00368993	9.3e-06	0.017771	rs138924217		19.6547
C	A	0.0043332	0.000955937	5.8e-06	0.407449	rs7606350		20.5475
G	A	-0.00594477	0.000976222	1.1e-09	0.6331	rs11896330		37.0828
G	A	0.00833237	0.00148171	1.9e-08	0.112206	rs45474996		31.6236
C	T	0.00434954	0.000956212	5.4e-06	0.58961	rs12994697		20.6908
C	G	0.00580132	0.00109558	1.2e-07	0.23973	rs12712069		28.0392
T	C	-0.00456301	0.000937067	1.1e-06	0.49822	rs6543190		23.7116
A	G	0.0049055	0.00102536	1.7e-06	0.633597	rs274841		22.8883
G	A	0.0057992	0.00117868	8.7e-07	0.203824	rs59775388		24.2072
G	A	0.00549262	0.00115043	1.8e-06	0.213631	rs11684265		22.795
A	G	-0.00524994	0.00116363	6.4e-06	0.20326	rs2063480		20.3554
A	G	0.00474755	0.000988401	1.6e-06	0.347046	rs7625896		23.0713
A	G	0.004962	0.00106155	2.9e-06	0.735468	rs7631586		21.8491
A	G	-0.0071952	0.00156473	4.3e-06	0.102433	rs729038		21.145
C	A	0.00559921	0.000949233	3.7e-09	0.429114	rs7610856		34.7943
C	G	0.00554912	0.00107238	2.3e-07	0.740057	rs4676966		26.7763
C	G	0.00561221	0.0010545	1e-07	0.729265	rs6548969		28.3253
A	C	-0.00545667	0.00123034	9.2e-06	0.181494	rs35397021		19.67
G	A	0.00420622	0.000944687	8.5e-06	0.462071	rs2333033		19.8248
G	A	0.00447742	0.00096507	3.5e-06	0.386306	rs972869		21.5247
G	T	0.00487617	0.000948999	2.8e-07	0.43436	rs6807760		26.4014
A	G	0.00494044	0.00104858	2.5e-06	0.276152	rs13064664		22.1987
T	C	-0.00642781	0.00115066	2.3e-08	0.2084	rs7617548		31.2056
T	G	0.00489543	0.00101582	1.4e-06	0.305304	rs624833		23.2246
A	G	-0.00597407	0.00128255	3.2e-06	0.158109	rs58118760		21.6966
C	T	0.0047278	0.000954447	7.3e-07	0.446868	rs12505077		24.5366
C	G	-0.00576486	0.00114947	5.3e-07	0.790275	rs9307096		25.1526
G	A	0.00546852	0.0009513	9e-09	0.534643	rs2910829		33.0449
T	C	-0.00801966	0.00177517	6.3e-06	0.076905	rs115968342		20.4095
C	G	-0.0048112	0.00106965	6.9e-06	0.265345	rs67057758		20.2313
C	T	0.00554979	0.00121811	5.2e-06	0.179629	rs12202891		20.7577
T	C	0.00495972	0.00111857	9.3e-06	0.224902	rs9379830		19.6602
A	G	-0.00689004	0.00146489	2.6e-06	0.115177	rs474534		22.1225
T	C	0.00617954	0.00136613	6.1e-06	0.864113	rs1770718		20.4611
G	A	-0.00458234	0.0010223	7.4e-06	0.306643	rs4709380		20.0918
G	C	-0.00637772	0.00141643	6.7e-06	0.125192	rs73782919		20.2741
A	G	0.00468183	0.00102174	4.6e-06	0.302518	rs10486095		20.9967
G	A	-0.00902263	0.00191862	2.6e-06	0.063448	rs10268330		22.1151
T	C	0.0052177	0.00112382	3.4e-06	0.224677	rs7797038		21.5558
A	T	-0.00479697	0.00107475	8.1e-06	0.744426	rs6966198		19.9214
A	G	0.00438986	0.000993227	9.9e-06	0.666085	rs4259349		19.5346
T	A	0.00443931	0.000941387	2.4e-06	0.505412	rs35222096		22.2379
G	A	0.00422802	0.000937992	6.6e-06	0.486722	rs2526975		20.3178
T	C	-0.00480015	0.00102064	2.6e-06	0.304154	rs3801790		22.1189
C	T	0.00428103	0.000941885	5.5e-06	0.485888	rs6968125		20.6586
T	C	0.00478573	0.00107778	9e-06	0.252297	rs10272242		19.7168
T	C	-0.00534523	0.00104149	2.9e-07	0.281988	rs56182580		26.3404
C	T	-0.00445751	0.000958339	3.3e-06	0.404867	rs7813389		21.6345
C	T	0.00582567	0.000946359	7.5e-10	0.545137	rs2670012		37.8948
A	G	-0.0205785	0.00455684	6.3e-06	0.011307	rs72692336		20.3939
A	C	-0.00471242	0.000953516	7.7e-07	0.414506	rs1972797		24.4249
G	A	-0.00527468	0.00102244	2.5e-07	0.298644	rs6478637		26.6144
T	C	0.0061759	0.00107623	9.6e-09	0.745501	rs1927902		32.9299
T	C	-0.00465162	0.000952796	1e-06	0.42508	rs11592787		23.8346
A	G	-0.00521425	0.000964878	6.5e-08	0.377921	rs7911334		29.2038
A	C	-0.00509501	0.0010011	3.6e-07	0.328574	rs946711		25.9021
A	G	0.00479068	0.00105415	5.5e-06	0.271747	rs10509513		20.6533
G	A	-0.00518558	0.00099622	1.9e-07	0.329209	rs11191424		27.0947
C	T	-0.00793122	0.00174899	5.8e-06	0.07743	rs79780963		20.5639
G	C	-0.00541291	0.00111387	1.2e-06	0.229286	rs11191733		23.6153
T	C	-0.00437866	0.000938864	3.1e-06	0.540803	rs2949368		21.7509
T	G	-0.00422762	0.000944718	7.6e-06	0.435192	rs12413023		20.0257
G	A	0.00593361	0.00118089	5e-07	0.195105	rs45609445		25.2475
G	C	0.00571482	0.00100974	1.5e-08	0.331196	rs3026380		32.0321
A	T	0.00579609	0.000957644	1.4e-09	0.595739	rs2679059		36.6321
A	G	-0.00454543	0.000984144	3.9e-06	0.345879	rs4752881		21.3321
G	A	0.00549121	0.00101584	6.5e-08	0.689423	rs1155583		29.2204
A	T	-0.00602123	0.00117074	2.7e-07	0.200285	rs1346		26.4515
C	A	0.00441234	0.000977539	6.4e-06	0.356374	rs801742		20.3737
G	C	-0.0172351	0.00386131	8.1e-06	0.016236	rs117849447		19.9232
A	G	0.00509135	0.00095522	9.8e-08	0.414857	rs666107		28.4092
A	T	-0.00521822	0.000987656	1.3e-07	0.340567	rs635148		27.9147
G	A	0.00512825	0.00114925	8.1e-06	0.78777	rs2513684		19.9117
T	C	0.00495631	0.00097701	3.9e-07	0.640318	rs569770		25.7347
C	T	-0.013443	0.00304029	9.8e-06	0.024277	rs113576981		19.5507
G	A	0.00541499	0.000980372	3.3e-08	0.64071	rs7133277		30.508
C	T	0.00707172	0.0015366	4.2e-06	0.896178	rs10845805		21.1801
G	A	-0.00634604	0.00113219	2.1e-08	0.778923	rs1827089		31.4172
C	T	-0.00421676	0.000948061	8.7e-06	0.421661	rs11171731		19.7827
G	A	0.00510898	0.00103738	8.4e-07	0.291822	rs10785163		24.2545
C	A	0.00523082	0.00101175	2.3e-07	0.682601	rs4842310		26.7296
T	G	-0.00482922	0.000954078	4.2e-07	0.400888	rs2371356		25.6204
G	A	-0.0205331	0.00450962	5.3e-06	0.011211	rs145274253		20.7314
A	T	0.00957042	0.00210291	5.3e-06	0.052525	rs117898067		20.7119
G	A	-0.00864524	0.00182988	2.3e-06	0.070885	rs61093646		22.3208
G	C	-0.00609887	0.00103066	3.3e-09	0.707856	rs61955196		35.0161
C	T	-0.00504265	0.00113896	9.5e-06	0.21433	rs2296968		19.602
T	A	0.0152123	0.00314019	1.3e-06	0.023494	rs7989119		23.4681
A	C	0.00653975	0.00142899	4.7e-06	0.124823	rs9526523		20.9442
G	A	0.00979008	0.00219644	8.3e-06	0.047567	rs61957651		19.8671
C	A	0.00639967	0.00124041	2.5e-07	0.177463	rs4886055		26.6186
T	C	0.00699236	0.0015763	9.2e-06	0.098485	rs9570032		19.6775
C	T	-0.0126427	0.00271583	3.2e-06	0.030943	rs9564814		21.6708
C	T	-0.00434517	0.000951264	4.9e-06	0.417667	rs10149845		20.8647
T	C	0.00478753	0.00104399	4.5e-06	0.28187	rs11845078		21.0296
C	T	0.00681571	0.00151522	6.9e-06	0.107919	rs194752		20.2335
C	T	-0.00427264	0.000944206	6e-06	0.463416	rs905737		20.4767
G	C	-0.00809504	0.00154485	1.6e-07	0.102787	rs7159225		27.4578
T	C	0.00674565	0.0013237	3.5e-07	0.146053	rs11636932		25.9698
A	G	0.0045303	0.00100994	7.3e-06	0.686004	rs7181710		20.1216
T	C	0.0206694	0.00412986	5.6e-07	0.014001	rs147234837		25.0487
C	T	0.00855371	0.00176221	1.2e-06	0.076271	rs17336243		23.561
G	C	0.00451221	0.000946749	1.9e-06	0.430921	rs61331678		22.7148
T	C	0.00442692	0.000984413	6.9e-06	0.355882	rs16970715		20.2231
C	T	-0.00424851	0.000960442	9.7e-06	0.388336	rs11073964		19.5673
T	C	-0.0050364	0.00108344	3.3e-06	0.246591	rs12709196		21.6088
G	A	0.00427801	0.000961008	8.5e-06	0.421844	rs11644616		19.8166
C	T	0.00602079	0.000981825	8.7e-10	0.435784	rs11648192		37.6044
C	T	0.00601487	0.000965602	4.7e-10	0.377823	rs34898535		38.8022
T	C	-0.00604901	0.00116255	2e-07	0.203771	rs12924434		27.0736
G	A	-0.00489165	0.000994805	8.8e-07	0.345288	rs117377150		24.1788
A	G	-0.00432904	0.00094652	4.8e-06	0.44005	rs12919606		20.9182
T	C	-0.00884705	0.00168837	1.6e-07	0.085238	rs9898228		27.4575
C	T	0.0249014	0.0055973	8.6e-06	0.008349	rs112901296		19.792
G	A	0.00589955	0.00127373	3.6e-06	0.165724	rs11871358		21.4528
A	G	0.00564733	0.00111982	4.6e-07	0.224731	rs55938136		25.4325
T	C	0.00585611	0.00105208	2.6e-08	0.271351	rs7207400		30.9828
C	T	0.0225743	0.00481289	2.7e-06	0.009535	rs146697124		21.9997
C	T	-0.00616836	0.00105771	5.5e-09	0.26614	rs34224566		34.01
C	G	0.00581077	0.00118344	9.1e-07	0.195623	rs507731		24.1088
C	T	0.00631248	0.00113847	2.9e-08	0.784349	rs1941943		30.7438
A	G	-0.0294867	0.00653962	6.5e-06	0.005616	rs149024168		20.3305
A	G	-0.0052677	0.000940533	2.1e-08	0.541059	rs968807		31.3685
G	T	-0.00746357	0.00123488	1.5e-09	0.825863	rs613872		36.5295
C	G	-0.004882	0.00103001	2.1e-06	0.29101	rs12461072		22.4653
C	A	-0.00442759	0.000983262	6.7e-06	0.347422	rs1347169		20.2767
G	A	0.00669501	0.00141401	2.2e-06	0.125107	rs769449		22.418
G	A	-0.00960896	0.0021508	7.9e-06	0.052423	rs141622900		19.9596
A	C	-0.0121342	0.00269063	6.5e-06	0.03216	rs140840112		20.3383
T	C	0.00463338	0.00101084	4.6e-06	0.318024	rs17404096		21.0102
A	C	-0.00423038	0.000946272	7.8e-06	0.431601	rs232291		19.986
C	T	-0.00478601	0.00101027	2.2e-06	0.687797	rs2073145		22.4426
T	C	-0.00593111	0.00124898	2e-06	0.81915	rs860973		22.5507
G	A	0.00898903	0.00177777	4.3e-07	0.075145	rs66493913		25.5667
