# Supplementary material for: Causal relationship between physical activity and platelet traits: a Mendelian randomization study
Source: Front Physiol. 2024 Mar 20;15:1371638. doi: 10.3389/fphys.2024.1371638 (PMC10987957; doi:10.3389/fphys.2024.1371638)
Supplement: Supplementary file 4 [file Table4.XLSX]

## Sheet: Other exercises 
other_allele.exposure	effect_allele.exposure	beta.exposure	se.exposure	pval.exposure	eaf.exposure	SNP		F
C	T	0.00544963	0.00107748	4.2e-07	0.629604	rs12032477		25.5809
T	C	0.00708128	0.00160171	9.8e-06	0.119209	rs11210230		19.5459
A	C	-0.00508859	0.00105624	1.5e-06	0.572564	rs699534		23.2097
A	G	0.0111003	0.00217514	3.3e-07	0.062096	rs77784844		26.0432
T	C	0.00565904	0.00117663	1.5e-06	0.735086	rs2821558		23.1316
T	C	0.00467331	0.00104901	8.4e-06	0.564236	rs6658723		19.8468
A	C	-0.00476569	0.00107097	8.6e-06	0.383915	rs9126		19.8014
C	A	0.00547721	0.0010415	1.4e-07	0.538842	rs10919064		27.6567
G	C	0.00531152	0.00112971	2.6e-06	0.305579	rs12140753		22.1057
T	C	0.00598707	0.00124735	1.6e-06	0.225726	rs11577900		23.0384
T	C	-0.00970671	0.00211555	4.5e-06	0.064639	rs1223751		21.0522
A	G	-0.0060005	0.00121938	8.6e-07	0.238205	rs2401084		24.2157
C	T	0.00548713	0.00111463	8.5e-07	0.355432	rs7535538		24.2342
G	A	0.00479541	0.00106661	6.9e-06	0.399055	rs4660036		20.2134
T	C	0.00612818	0.0013456	5.3e-06	0.813134	rs2994326		20.7411
T	C	-0.017817	0.00378519	2.5e-06	0.019538	rs77558140		22.1561
C	T	-0.00546272	0.00115816	2.4e-06	0.287673	rs11692141		22.2475
G	C	-0.00529474	0.00107977	9.4e-07	0.369312	rs62121350		24.0451
C	G	0.0104482	0.00194787	8.1e-08	0.078639	rs114960387		28.7715
G	A	-0.00529149	0.0011746	6.6e-06	0.270428	rs111692004		20.2944
G	T	-0.00690957	0.00145645	2.1e-06	0.15208	rs13031083		22.5067
T	C	-0.00557166	0.00113658	9.5e-07	0.703036	rs356979		24.0309
C	T	-0.00643522	0.00145226	9.4e-06	0.151889	rs112035188		19.6353
C	A	0.00735296	0.00121937	1.6e-09	0.23987	rs13022707		36.3625
A	T	0.00501046	0.00104229	1.5e-06	0.513741	rs2945452		23.1088
G	A	0.0100183	0.00225596	9e-06	0.057174	rs72875846		19.7208
A	G	0.0138688	0.00303173	4.8e-06	0.969466	rs700548		20.9265
G	A	-0.00736381	0.00166592	9.9e-06	0.890052	rs2675089		19.5388
C	T	-0.00752846	0.00159166	2.2e-06	0.121374	rs62176494		22.3724
G	A	-0.00509032	0.00106104	1.6e-06	0.449672	rs11893063		23.0158
T	C	-0.0111771	0.00249393	7.4e-06	0.045309	rs12693990		20.0858
A	C	0.00856573	0.00180544	2.1e-06	0.091016	rs10169017		22.5093
A	C	-0.00724966	0.00127281	1.2e-08	0.213968	rs72948529		32.442
A	G	-0.0064327	0.00128702	5.8e-07	0.207727	rs2696418		24.9814
C	G	-0.014629	0.00323261	6e-06	0.026511	rs74372727		20.4797
C	G	-0.00505016	0.00113283	8.3e-06	0.697841	rs336620		19.8738
T	C	0.00531413	0.00115464	4.2e-06	0.287944	rs2278480		21.1822
C	T	0.0142477	0.00303131	2.6e-06	0.031425	rs62251892		22.0917
G	C	-0.00608996	0.00117985	2.4e-07	0.26279	rs62260764		26.6425
T	C	-0.00751686	0.00104884	7.7e-13	0.429927	rs7615206		51.3635
C	T	-0.0049694	0.00104859	2.1e-06	0.563639	rs9839389		22.4593
C	G	0.012418	0.00247654	5.3e-07	0.04704	rs151193670		25.1427
C	T	0.00481097	0.0010501	4.6e-06	0.440225	rs1499894		20.9896
C	T	0.00839758	0.00107438	5.4e-15	0.376845	rs1691471		61.0931
T	C	0.00748587	0.00129319	7.1e-09	0.793118	rs2290338		33.5089
A	G	-0.00722641	0.00160475	6.7e-06	0.119021	rs6809287		20.2782
A	G	-0.00524246	0.00111802	2.7e-06	0.318018	rs954544		21.9873
T	A	0.00799559	0.00164793	1.2e-06	0.115157	rs756335		23.5409
A	C	0.00651974	0.00132346	8.4e-07	0.808785	rs9881048		24.2683
A	G	0.00466034	0.00104568	8.3e-06	0.541677	rs35131547		19.8627
A	G	0.00521432	0.00111009	2.6e-06	0.628879	rs12632821		22.0637
C	T	0.00572295	0.00106605	7.9e-08	0.39364	rs61348208		28.8194
A	T	0.00918734	0.00206483	8.6e-06	0.067904	rs73244158		19.7975
C	T	-0.0113433	0.00236687	1.6e-06	0.051142	rs113797207		22.9684
T	C	0.0125468	0.00264078	2e-06	0.045089	rs62302841		22.5736
C	A	-0.0202263	0.00444646	5.4e-06	0.014101	rs184378705		20.6921
C	A	0.0139267	0.00300695	3.6e-06	0.03078	rs149793645		21.4508
A	G	-0.00988463	0.00197485	5.6e-07	0.081082	rs6855246		25.0526
A	C	0.00615958	0.00109208	1.7e-08	0.35025	rs12507369		31.8122
A	T	0.0050075	0.00113277	9.8e-06	0.306261	rs2667360		19.5415
A	C	-0.00529708	0.00117743	6.8e-06	0.27192	rs11934368		20.2396
C	T	0.00730141	0.00160256	5.2e-06	0.87066	rs1462505		20.758
C	A	-0.00597027	0.00117691	3.9e-07	0.265087	rs2681347		25.7337
C	T	-0.00632456	0.00136971	3.9e-06	0.174812	rs12172978		21.3208
A	T	-0.00827643	0.00162814	3.7e-07	0.116244	rs62353935		25.8406
C	T	0.00634502	0.00136601	3.4e-06	0.177026	rs62367470		21.5754
G	A	-0.00503906	0.001069	2.4e-06	0.382243	rs4865656		22.22
A	T	0.00514062	0.00104034	7.8e-07	0.471288	rs581318		24.4163
C	T	0.00513544	0.00112132	4.7e-06	0.317932	rs2194028		20.9747
G	A	0.00523192	0.00115195	5.6e-06	0.287805	rs16869294		20.6279
T	C	0.0102942	0.00177328	6.4e-09	0.094671	rs72838260		33.7001
C	A	0.0183676	0.0040305	5.2e-06	0.022218	rs28757221		20.7676
C	T	-0.00666633	0.00145002	4.3e-06	0.340104	rs28752803		21.1361
A	G	-0.00505944	0.0010564	1.7e-06	0.593119	rs2256965		22.9376
G	T	-0.00501132	0.00109374	4.6e-06	0.342719	rs9395619		20.9931
G	C	0.00593821	0.00110227	7.2e-08	0.663524	rs1590966		29.0225
A	C	0.00934902	0.00172641	6.1e-08	0.103001	rs34346981		29.3254
T	C	0.00657801	0.0013643	1.4e-06	0.176787	rs62430713		23.2471
T	C	-0.0183231	0.00413501	9.4e-06	0.983622	rs4720942		19.6356
A	G	-0.00514871	0.00105028	9.5e-07	0.489129	rs9177		24.0318
T	C	0.00848166	0.00134633	3e-10	0.182249	rs55773130		39.688
A	G	-0.00478086	0.00104765	5e-06	0.571816	rs2243620		20.8247
C	T	-0.0052931	0.00110225	1.6e-06	0.66232	rs10268418		23.06
G	T	-0.0174913	0.00392486	8.3e-06	0.018785	rs149196753		19.8608
C	T	0.00629444	0.00130083	1.3e-06	0.199623	rs34312732		23.4139
G	C	0.00582304	0.00126942	4.5e-06	0.215365	rs1293865		21.0421
G	A	0.00563302	0.00117174	1.5e-06	0.274114	rs55658584		23.1111
C	T	-0.00506312	0.00112106	6.3e-06	0.680886	rs1319470		20.3976
T	G	0.0161183	0.00360643	7.8e-06	0.022861	rs149193000		19.9748
T	C	-0.00654823	0.00144739	6.1e-06	0.848331	rs10243698		20.4681
C	T	0.00533947	0.0012015	8.8e-06	0.248396	rs11781870		19.7492
G	C	-0.0086882	0.00195653	9e-06	0.076745	rs77567987		19.7191
A	G	-0.00866312	0.00194529	8.5e-06	0.079923	rs78622821		19.8326
G	T	-0.00880817	0.00190202	3.6e-06	0.084995	rs111346211		21.4457
A	G	0.00509036	0.00106162	1.6e-06	0.604526	rs2042073		22.9911
C	T	0.00632531	0.00116092	5.1e-08	0.285387	rs2980812		29.6865
C	G	0.00531707	0.00114293	3.3e-06	0.29411	rs57350608		21.6424
T	C	-0.0116009	0.00258195	7e-06	0.045766	rs74507758		20.1877
A	G	-0.00502202	0.00111864	7.1e-06	0.319143	rs7002798		20.1547
G	A	0.00764031	0.0013059	4.9e-09	0.197083	rs11989077		34.2296
C	T	-0.00514473	0.00104411	8.3e-07	0.494167	rs9644447		24.2791
C	G	-0.00482418	0.00109036	9.7e-06	0.375104	rs746839		19.5752
C	T	0.00585846	0.00104305	1.9e-08	0.515802	rs11774212		31.5469
A	G	0.00538727	0.00114558	2.6e-06	0.290965	rs7047392		22.115
A	G	0.00557914	0.00103995	8.1e-08	0.483241	rs7031064		28.7812
C	G	-0.0108928	0.00239089	5.2e-06	0.0499	rs975942		20.7568
G	A	-0.00585707	0.00116966	5.5e-07	0.27101	rs10869242		25.075
C	A	0.00512072	0.00114058	7.1e-06	0.302745	rs10983324		20.1563
A	G	0.00508376	0.00104734	1.2e-06	0.443034	rs10795811		23.5611
C	T	0.0049499	0.00109243	5.9e-06	0.350659	rs7098083		20.5308
G	A	-0.00658547	0.0012346	9.6e-08	0.232255	rs7920171		28.4525
C	T	-0.00504843	0.00105311	1.6e-06	0.582795	rs2306328		22.9808
T	G	0.0205093	0.00459679	8.1e-06	0.013815	rs117144886		19.9064
G	C	-0.00573239	0.00105744	5.9e-08	0.461458	rs472576		29.3873
T	C	-0.00461198	0.00104367	9.9e-06	0.447401	rs9633665		19.5276
G	A	-0.00602598	0.00120208	5.4e-07	0.247992	rs2806446		25.1298
G	A	-0.0101448	0.00214013	2.1e-06	0.063461	rs35800856		22.4702
C	T	0.00642152	0.00122957	1.8e-07	0.234315	rs11604352		27.2753
T	C	-0.00577318	0.00112036	2.6e-07	0.31456	rs9645687		26.5531
A	G	0.0074788	0.00152592	9.5e-07	0.133982	rs72643572		24.0215
G	C	-0.00637415	0.00104405	1e-09	0.469305	rs551243		37.2737
G	A	-0.00714621	0.00148296	1.4e-06	0.144647	rs28551086		23.2216
A	C	0.0144568	0.00323927	8.1e-06	0.027385	rs80126007		19.9182
C	T	-0.00518759	0.00105918	9.7e-07	0.413751	rs12795125		23.9879
C	T	0.00487303	0.00104422	3.1e-06	0.521065	rs568546		21.7778
G	A	-0.00621617	0.00119727	2.1e-07	0.254909	rs59722060		26.9564
C	T	0.0160705	0.0034914	4.2e-06	0.024591	rs117286747		21.1865
A	G	-0.00533052	0.00104409	3.3e-07	0.537355	rs10750485		26.0653
C	T	-0.024033	0.00538522	8.1e-06	0.009624	rs146849916		19.9163
C	G	-0.00497123	0.00106216	2.9e-06	0.60259	rs220567		21.9052
C	A	0.00583061	0.00119981	1.2e-06	0.253202	rs11168924		23.6158
C	A	-0.00831581	0.00183455	5.8e-06	0.089816	rs11611584		20.5471
A	T	-0.0196801	0.00405964	1.2e-06	0.01762	rs144290688		23.5006
C	G	0.00550824	0.00121549	5.9e-06	0.24435	rs11179546		20.5363
C	T	0.00611401	0.00136609	7.6e-06	0.17493	rs11610635		20.0306
G	A	-0.00601813	0.00120579	6e-07	0.247924	rs6663		24.9103
G	A	0.0117238	0.00265209	9.8e-06	0.041548	rs150732818		19.5416
T	C	0.0113115	0.00234461	1.4e-06	0.052635	rs77216995		23.2755
C	A	0.00522654	0.00106335	8.9e-07	0.394585	rs7337915		24.1588
C	A	0.00493949	0.0010594	3.1e-06	0.596234	rs9561078		21.7392
A	G	-0.00488944	0.00103756	2.4e-06	0.490861	rs9302084		22.2071
A	G	-0.00486245	0.00109917	9.7e-06	0.346485	rs6572162		19.5695
G	A	0.00531348	0.00109149	1.1e-06	0.349995	rs2683949		23.6984
G	A	-0.00660895	0.00109897	1.8e-09	0.3386	rs10135971		36.1654
C	T	-0.0049947	0.00109664	5.3e-06	0.348523	rs61991641		20.7439
C	T	-0.00502051	0.00110591	5.6e-06	0.344105	rs56261560		20.609
T	A	0.00472922	0.00104977	6.6e-06	0.500974	rs4360876		20.2951
A	G	-0.00542222	0.00104677	2.2e-07	0.442376	rs3105598		26.8319
T	C	0.0139099	0.00258045	7e-08	0.042229	rs16953514		29.0574
T	G	-0.0175803	0.00362914	1.3e-06	0.020947	rs2165463		23.4663
C	T	-0.00534562	0.00110327	1.3e-06	0.328786	rs2470893		23.4765
A	G	-0.0049814	0.00106757	3.1e-06	0.608682	rs4886869		21.7726
G	A	-0.0129781	0.00282358	4.3e-06	0.038579	rs112528259		21.1262
T	C	-0.0046571	0.00104754	8.8e-06	0.545516	rs28419020		19.7647
C	T	0.00663312	0.00130041	3.4e-07	0.205222	rs17565196		26.0181
A	G	0.00939752	0.00210226	7.8e-06	0.072439	rs62036810		19.9827
C	T	0.0102045	0.00218148	2.9e-06	0.063498	rs116001925		21.8817
C	A	0.0067012	0.00131897	3.8e-07	0.193666	rs4516268		25.8128
T	C	-0.00519556	0.00106133	9.8e-07	0.431995	rs4268798		23.9643
G	A	-0.0086229	0.00118606	3.6e-13	0.258842	rs169413		52.8559
A	G	0.00655069	0.00124343	1.4e-07	0.224731	rs55938136		27.7544
G	A	0.00686145	0.00124619	3.7e-08	0.224664	rs62062137		30.3154
A	G	-0.00513489	0.00113812	6.4e-06	0.295577	rs3785920		20.3557
C	A	-0.00558834	0.00110907	4.7e-07	0.326428	rs9903845		25.3891
G	A	0.00482423	0.0010593	5.3e-06	0.412358	rs887400		20.7404
A	G	0.0107844	0.0023414	4.1e-06	0.054859	rs41274304		21.2149
T	C	0.0050344	0.00109319	4.1e-06	0.654383	rs1652375		21.2082
C	T	-0.00512136	0.00109665	3e-06	0.344334	rs12326933		21.8089
T	C	0.00609506	0.00124801	1e-06	0.225249	rs9962397		23.8517
G	C	0.00559466	0.00109905	3.6e-07	0.344539	rs2156044		25.9127
A	G	0.0152787	0.00320744	1.9e-06	0.029128	rs148663534		22.6911
C	A	0.0174364	0.00388276	7.1e-06	0.018197	rs34033618		20.1666
T	G	-0.00498722	0.00104753	1.9e-06	0.4437	rs1111935		22.6665
A	G	-0.00736454	0.00148231	6.8e-07	0.148625	rs61269817		24.6839
C	T	0.00500648	0.00105404	2e-06	0.540006	rs516890		22.5606
G	A	0.00474975	0.00106262	7.8e-06	0.401162	rs12461581		19.9795
T	C	-0.00745014	0.0013437	2.9e-08	0.183691	rs12973258		30.7414
C	T	-0.00523318	0.00112095	3e-06	0.319138	rs113701136		21.7951
G	A	-0.00513482	0.00109996	3e-06	0.341657	rs11878815		21.792
C	T	-0.0141393	0.0031264	6.1e-06	0.029199	rs6140055		20.4535
G	T	-0.00987771	0.00212671	3.4e-06	0.066694	rs113179280		21.5723
C	G	0.00517638	0.00104137	6.7e-07	0.482694	rs6078731		24.7083
C	A	-0.00590197	0.00130888	6.5e-06	0.803061	rs6123033		20.3327
A	C	-0.0100457	0.00223489	7e-06	0.057776	rs2235812		20.2045
A	G	-0.00585776	0.00117454	6.1e-07	0.732554	rs2426440		24.873
C	T	-0.0146557	0.00307553	1.9e-06	0.029895	rs57012093		22.7077
C	A	-0.00523732	0.00111066	2.4e-06	0.328774	rs9604803		22.236
C	T	-0.0124701	0.00266588	2.9e-06	0.040447	rs139854231		21.8806
T	C	0.00548754	0.00106345	2.5e-07	0.402547	rs8136098		26.6269
