# Supplementary material for: Causal relationship between physical activity and platelet traits: a Mendelian randomization study
Source: Front Physiol. 2024 Mar 20;15:1371638. doi: 10.3389/fphys.2024.1371638 (PMC10987957; doi:10.3389/fphys.2024.1371638)
Supplement: Supplementary file 5 [file Table1.XLSX]

## Sheet: Heavy DIY
other_allele.exposure	effect_allele.exposure	beta.exposure	se.exposure	pval.exposure	eaf.exposure	SNP		F
C	T	-0.00480873	0.00103991	3.8e-06	0.622622	rs61776287		21.383
G	A	-0.0116496	0.00236317	8.2e-07	0.048254	rs67889830		24.3014
A	C	0.00518519	0.00106936	1.2e-06	0.334085	rs10789442		23.5116
C	T	-0.0056697	0.0012032	2.5e-06	0.229111	rs77346634		22.2047
A	G	-0.00562522	0.00123154	4.9e-06	0.788306	rs728741		20.8633
T	C	-0.00768909	0.00169816	6e-06	0.902275	rs1160147		20.5018
A	G	-0.00562594	0.00105578	9.9e-08	0.649409	rs2391769		28.3951
T	C	0.00719391	0.0012434	7.2e-09	0.209653	rs79313673		33.4741
T	C	-0.00532422	0.00113368	2.6e-06	0.729333	rs7542599		22.0562
C	T	0.00475946	0.00100733	2.3e-06	0.495159	rs1591902		22.324
C	T	0.0151886	0.00338321	7.1e-06	0.022614	rs12729925		20.1548
C	T	0.00564387	0.00124275	5.6e-06	0.792985	rs10753657		20.6246
A	C	-0.0294558	0.0060738	1.2e-06	0.007179	rs74873030		23.5191
T	A	-0.00501194	0.00100603	6.3e-07	0.48287	rs1246729		24.8193
T	C	-0.00611133	0.00126485	1.4e-06	0.803353	rs1775454		23.345
C	A	0.00447862	0.00101272	9.8e-06	0.52744	rs34071249		19.5573
C	G	-0.00644729	0.0014281	6.3e-06	0.146365	rs12080620		20.3815
A	G	0.00571432	0.00127764	7.7e-06	0.191429	rs6668637		20.0038
C	T	0.00531725	0.00103064	2.5e-07	0.608779	rs28505495		26.6171
G	T	-0.00507301	0.00112036	6e-06	0.718802	rs4600106		20.5029
G	A	0.00549056	0.00114583	1.7e-06	0.261613	rs3795454		22.9611
G	A	-0.0239905	0.00534511	7.2e-06	0.009659	rs114309273		20.1449
C	G	-0.00599875	0.00105858	1.5e-08	0.654998	rs11124954		32.1125
C	T	0.00532665	0.0011751	5.8e-06	0.247046	rs62142993		20.5475
C	A	0.00542525	0.00101542	9.1e-08	0.551367	rs1318578		28.5462
G	T	-0.00508555	0.00111487	5.1e-06	0.290105	rs17615494		20.8079
G	A	0.0051491	0.00100593	3.1e-07	0.523866	rs2683681		26.2016
C	T	-0.00539748	0.00108561	6.6e-07	0.31613	rs10178974		24.7192
A	C	-0.0100467	0.00190231	1.3e-07	0.077072	rs11891978		27.8923
C	T	0.00666947	0.00133538	5.9e-07	0.171559	rs75210106		24.9444
A	G	-0.00452524	0.00101829	8.8e-06	0.421999	rs13011255		19.7488
C	A	0.00571317	0.00100832	1.5e-08	0.521925	rs10200379		32.1039
G	A	-0.00582067	0.00105153	3.1e-08	0.628446	rs10203950		30.641
T	C	-0.00673318	0.00148809	6e-06	0.131833	rs12471133		20.473
C	G	-0.00502573	0.00100615	5.9e-07	0.495876	rs2358016		24.9501
G	A	-0.00578197	0.00123331	2.8e-06	0.784584	rs679866		21.979
A	C	0.00513006	0.00115724	9.3e-06	0.742239	rs7606413		19.6516
C	T	0.011151	0.00238023	2.8e-06	0.046716	rs72897145		21.9477
A	C	0.00547172	0.00121555	6.8e-06	0.77643	rs12471708		20.2629
A	G	0.00675004	0.00150322	7.1e-06	0.127863	rs17366004		20.1636
A	C	-0.00602002	0.00105244	1.1e-08	0.352311	rs2529676		32.7191
G	C	-0.0081773	0.00178052	4.4e-06	0.095173	rs4428159		21.0924
A	G	-0.00474294	0.00101278	2.8e-06	0.446396	rs13078949		21.9313
C	T	-0.00724453	0.00148097	1e-06	0.144394	rs17061792		23.9292
C	T	-0.00467914	0.0010477	8e-06	0.458598	rs11718041		19.9461
C	T	0.00575294	0.00103958	3.1e-08	0.513028	rs1288124		30.6241
A	C	0.00859905	0.00189214	5.5e-06	0.078622	rs79395349		20.6535
A	G	-0.00787989	0.0015259	2.4e-07	0.875479	rs9842435		26.6679
T	C	0.00477765	0.00103356	3.8e-06	0.608255	rs3844171		21.3677
A	T	0.00462677	0.00104345	9.2e-06	0.369313	rs13084192		19.6613
A	C	0.00892173	0.00191777	3.3e-06	0.0832	rs75286790		21.6424
C	A	-0.0146917	0.00327952	7.5e-06	0.024088	rs11714083		20.0689
G	C	0.00447674	0.00101149	9.6e-06	0.4542	rs11247978		19.5885
G	A	0.00635251	0.00113377	2.1e-08	0.270271	rs292026		31.3936
T	C	0.00483063	0.00105097	4.3e-06	0.640884	rs7698113		21.1265
T	G	0.010522	0.00232799	6.2e-06	0.049913	rs200515655		20.4284
G	A	0.00474411	0.0010431	5.4e-06	0.371635	rs1378365		20.6851
T	C	-0.00559054	0.00114465	1e-06	0.261282	rs62316275		23.854
T	C	0.00512556	0.00107805	2e-06	0.328528	rs28836302		22.605
G	A	0.00614762	0.00133537	4.2e-06	0.171443	rs72678864		21.1939
C	G	0.00549368	0.00122517	7.3e-06	0.217227	rs17861765		20.1064
C	G	-0.00680435	0.00131711	2.4e-07	0.181712	rs12650120		26.6888
C	T	-0.00981382	0.00205885	1.9e-06	0.065441	rs115900187		22.721
T	C	-0.015507	0.00326747	2.1e-06	0.975714	rs7729413		22.5233
T	C	0.00518707	0.00107886	1.5e-06	0.321408	rs10045734		23.1161
G	T	-0.00638507	0.00126168	4.2e-07	0.200246	rs10471608		25.6114
T	C	-0.00549331	0.00106567	2.5e-07	0.651379	rs271214		26.5719
C	G	0.00792979	0.00172038	4e-06	0.09461	rs111416873		21.2459
G	A	-0.0215581	0.00470778	4.7e-06	0.012629	rs111583002		20.9695
C	T	-0.00506948	0.00103039	8.7e-07	0.409244	rs6557071		24.206
T	C	-0.0240042	0.00529128	5.7e-06	0.009091	rs114357481		20.5804
T	A	0.00556213	0.00116355	1.8e-06	0.249982	rs12153690		22.8514
G	C	0.00543686	0.00110161	8e-07	0.31371	rs13159699		24.3579
C	T	0.00595871	0.00130334	4.8e-06	0.185933	rs34322043		20.9021
C	T	0.0160132	0.00360801	9.1e-06	0.020591	rs116160519		19.6979
G	A	-0.00496949	0.00109137	5.3e-06	0.683028	rs324330		20.7338
A	C	-0.00549268	0.00104117	1.3e-07	0.543918	rs335426		27.8308
C	T	-0.00487944	0.00105101	3.4e-06	0.359181	rs2029957		21.5539
C	T	-0.00860434	0.0011968	6.5e-13	0.219648	rs12203592		51.6883
T	A	0.00572449	0.00118592	1.4e-06	0.253511	rs11751389		23.3004
T	C	-0.00726881	0.00163992	9.3e-06	0.108161	rs72849937		19.6463
A	G	0.00707685	0.00156763	6.4e-06	0.122288	rs80097734		20.3795
A	C	-0.0053789	0.00108318	6.8e-07	0.316953	rs1490620		24.6596
A	C	-0.00504808	0.00113624	8.9e-06	0.274807	rs9403163		19.7384
C	A	-0.00940547	0.0019367	1.2e-06	0.072647	rs75036829		23.585
T	G	0.0132517	0.00281999	2.6e-06	0.035167	rs117421051		22.0825
A	G	-0.00549078	0.00118993	3.9e-06	0.233175	rs34657817		21.2924
T	G	0.00573802	0.00112078	3.1e-07	0.280479	rs7778610		26.211
T	C	-0.00775277	0.00137998	1.9e-08	0.157764	rs17157586		31.5623
C	G	-0.00654883	0.00113959	9.1e-09	0.734548	rs2079070		33.024
G	A	-0.00702148	0.00114399	8.4e-10	0.268802	rs11984231		37.6715
G	A	0.00526313	0.00115971	5.7e-06	0.749271	rs7790291		20.5963
G	A	-0.00525036	0.0010644	8.1e-07	0.655808	rs13271915		24.3315
G	A	0.0073699	0.00124764	3.5e-09	0.207531	rs35683183		34.8935
A	G	-0.0131584	0.00297128	9.5e-06	0.02982	rs4737072		19.6119
A	T	0.0185636	0.0040253	4e-06	0.016335	rs141222594		21.2681
A	G	-0.00484462	0.00101471	1.8e-06	0.439881	rs10109425		22.7948
T	C	-0.0209427	0.00433153	1.3e-06	0.014509	rs149964451		23.3767
C	A	-0.0060971	0.0011783	2.3e-07	0.759846	rs800508		26.7753
C	A	0.00686211	0.00107975	2.1e-10	0.333913	rs62523388		40.3895
A	T	-0.00636481	0.00143733	9.5e-06	0.146356	rs12554261		19.6091
A	G	-0.00760591	0.00143116	1.1e-07	0.144328	rs72735666		28.244
T	C	0.00457044	0.00102566	8.3e-06	0.405029	rs6560110		19.8568
G	A	0.00610519	0.001244	9.2e-07	0.205154	rs35738012		24.0856
T	C	0.00476678	0.00102205	3.1e-06	0.42294	rs13291079		21.7523
T	A	-0.00665053	0.00142335	3e-06	0.850784	rs7040561		21.8318
C	T	0.0133959	0.00292735	4.7e-06	0.031393	rs113248718		20.9409
A	T	-0.00605271	0.0013538	7.8e-06	0.166033	rs72775234		19.989
T	C	-0.0059948	0.00127006	2.4e-06	0.196083	rs4503423		22.2793
T	C	-0.00514526	0.00105084	9.8e-07	0.358946	rs9732777		23.9741
G	A	0.00588548	0.00101247	6.1e-09	0.548275	rs6481128		33.7909
T	C	-0.00455519	0.00101418	7.1e-06	0.562046	rs577525		20.1736
T	A	0.00492886	0.00102243	1.4e-06	0.436895	rs1252096		23.2394
A	C	0.00485488	0.00101068	1.6e-06	0.509757	rs10768533		23.0744
G	A	0.00492286	0.00111095	9.4e-06	0.292197	rs7936382		19.6357
C	T	-0.0187752	0.00413778	5.7e-06	0.015421	rs144342621		20.589
A	C	0.00731871	0.00110154	3.1e-11	0.701296	rs674094		44.1437
G	A	0.00475448	0.00102674	3.6e-06	0.600759	rs655807		21.443
C	A	0.00559452	0.00105107	1e-07	0.356374	rs801742		28.331
A	C	0.00595191	0.00105047	1.5e-08	0.36198	rs2661990		32.103
C	T	0.00771103	0.00155544	7.1e-07	0.120837	rs146902162		24.5764
G	A	-0.00512257	0.00105105	1.1e-06	0.365097	rs11043832		23.7536
T	C	-0.00774337	0.00154042	5e-07	0.877668	rs7309491		25.2686
G	A	0.0123265	0.00221866	2.8e-08	0.05492	rs11116540		30.8673
C	T	-0.0213583	0.00469036	5.3e-06	0.014177	rs146211240		20.7358
A	C	-0.00621779	0.00127684	1.1e-06	0.202897	rs4144695		23.7137
T	G	-0.00499784	0.00101929	9.4e-07	0.447338	rs7487292		24.0419
A	T	-0.00717824	0.00148325	1.3e-06	0.132562	rs75947067		23.4211
G	A	0.00489864	0.00102161	1.6e-06	0.58421	rs17639489		22.9922
C	T	0.00524238	0.0010888	1.5e-06	0.311799	rs2324821		23.1825
T	C	0.012704	0.00283288	7.3e-06	0.032565	rs112397820		20.1106
C	G	0.00489321	0.00108087	6e-06	0.318412	rs9523215		20.4947
T	C	-0.00620498	0.00123253	4.8e-07	0.213731	rs11628104		25.3446
G	A	0.00467604	0.00103074	5.7e-06	0.433798	rs11160502		20.5806
T	A	0.00945144	0.00202138	2.9e-06	0.933687	rs643543		21.8625
A	G	0.00781951	0.00174323	7.3e-06	0.907922	rs4776366		20.121
G	A	-0.00473567	0.00101478	3.1e-06	0.455027	rs11640832		21.7781
G	C	0.00483032	0.0010146	1.9e-06	0.517319	rs17685565		22.6653
A	G	-0.00578336	0.00130256	9e-06	0.817758	rs4782265		19.7136
T	G	0.00693046	0.00147589	2.7e-06	0.13723	rs12919408		22.0504
T	C	0.0048404	0.00101961	2.1e-06	0.569678	rs4238650		22.5369
C	A	0.0057882	0.00103307	2.1e-08	0.603737	rs11076320		31.3926
T	A	0.00557235	0.00113441	9e-07	0.273112	rs72803199		24.1289
G	T	-0.0126179	0.00282491	7.9e-06	0.033551	rs77193120		19.951
T	C	-0.00481329	0.00102356	2.6e-06	0.58586	rs930527		22.1135
C	T	0.00520041	0.00113859	4.9e-06	0.270865	rs17817857		20.8613
G	A	-0.0109891	0.00245634	7.7e-06	0.052061	rs147611681		20.0146
G	A	0.00467617	0.00101994	4.5e-06	0.557085	rs4969472		21.0199
G	A	0.00761408	0.00168786	6.4e-06	0.098459	rs75323122		20.3499
G	A	0.00683712	0.00130113	1.5e-07	0.187539	rs4476256		27.6125
C	T	-0.0085895	0.00180581	2e-06	0.086286	rs78764787		22.6252
C	T	-0.0326215	0.00698632	3e-06	0.005913	rs143337672		21.8027
G	A	-0.00562317	0.00108889	2.4e-07	0.309665	rs62091211		26.6682
G	C	-0.00463454	0.00103092	6.9e-06	0.605753	rs11084935		20.2099
C	T	0.00611176	0.00129836	2.5e-06	0.185036	rs11669464		22.1586
A	G	0.00573434	0.00119569	1.6e-06	0.768473	rs2247968		23.0001
C	T	-0.0226315	0.0050748	8.2e-06	0.010892	rs78633707		19.8879
G	A	-0.00782016	0.00169857	4.1e-06	0.106019	rs111464269		21.1965
T	G	-0.027108	0.00547698	7.4e-07	0.009236	rs140875693		24.497
C	T	-0.00581802	0.00128742	6.2e-06	0.195208	rs13053430		20.4225
C	A	0.00735552	0.00125146	4.2e-09	0.795782	rs19573		34.5456
A	C	0.00471826	0.00104506	6.3e-06	0.633095	rs2879233		20.3836
