# Supplementary material for: Causal relationship between physical activity and platelet traits: a Mendelian randomization study
Source: Front Physiol. 2024 Mar 20;15:1371638. doi: 10.3389/fphys.2024.1371638 (PMC10987957; doi:10.3389/fphys.2024.1371638)
Supplement: Supplementary file 6 [file Table5.XLSX]

## Sheet: Strenuous sports
other_allele.exposure	effect_allele.exposure	beta.exposure	se.exposure	pval.exposure	eaf.exposure		F
T	A	0.00780801	0.00172731	6.2e-06	0.035218		20.4334
G	T	-0.00746089	0.00159768	3e-06	0.042614		21.8073
G	T	-0.0036212	0.000781828	3.6e-06	0.20391		21.4527
C	T	0.0104785	0.00219207	1.8e-06	0.021391		22.8502
G	C	0.00285329	0.000629069	5.7e-06	0.47999		20.5729
T	C	0.00394557	0.000863378	4.9e-06	0.827995		20.8842
T	C	-0.0151794	0.00301085	4.6e-07	0.011409		25.4174
G	A	-0.00386911	0.000843587	4.5e-06	0.175509		21.036
A	T	0.0181315	0.00360763	5e-07	0.007801		25.2594
G	T	-0.00922952	0.00206673	8e-06	0.025402		19.943
T	C	-0.00312642	0.000631052	7.3e-07	0.538915		24.5451
T	C	-0.0037253	0.000803882	3.6e-06	0.192949		21.4752
T	G	0.00282304	0.000632758	8.1e-06	0.496626		19.9048
A	C	-0.00281054	0.000633668	9.2e-06	0.445708		19.6723
C	T	-0.00985641	0.00208141	2.2e-06	0.023836		22.4245
A	G	-0.00349371	0.000707961	8e-07	0.729231		24.3531
T	C	0.00350243	0.000710346	8.2e-07	0.724082		24.3108
G	T	-0.0045616	0.000650427	2.3e-12	0.627455		49.1855
G	T	-0.003559	0.00063051	1.7e-08	0.469274		31.8619
T	G	0.00291901	0.000632868	4e-06	0.466193		21.2738
A	G	0.00350826	0.000792293	9.5e-06	0.204287		19.607
T	A	-0.00333248	0.000717755	3.4e-06	0.259795		21.5567
C	T	-0.00633217	0.00120657	1.5e-07	0.074557		27.5423
C	G	0.00374412	0.000845054	9.4e-06	0.166859		19.6305
A	C	-0.00778752	0.00117247	3.1e-11	0.083261		44.1159
G	A	-0.00349328	0.000735736	2.1e-06	0.243128		22.5436
A	G	-0.00674304	0.00145135	3.4e-06	0.049137		21.5858
A	G	0.00305259	0.000687082	8.9e-06	0.302641		19.7388
C	T	0.00555733	0.00124485	8e-06	0.070124		19.9296
C	A	0.00430158	0.000713277	1.6e-09	0.264904		36.3697
C	A	0.00393192	0.000851181	3.8e-06	0.835137		21.3386
T	A	0.00441862	0.000741657	2.6e-09	0.235835		35.495
T	G	0.00308346	0.00063277	1.1e-06	0.466069		23.7457
G	A	-0.00313168	0.000632374	7.3e-07	0.515856		24.5249
G	T	0.00300155	0.000628641	1.8e-06	0.505732		22.7974
G	A	0.00303938	0.000634175	1.6e-06	0.460309		22.9695
A	G	0.00558877	0.00125967	9.1e-06	0.932848		19.6843
T	A	-0.00315287	0.000634843	6.8e-07	0.495803		24.6649
G	T	0.0177078	0.00377212	2.7e-06	0.007988		22.0373
G	A	-0.00869434	0.00179606	1.3e-06	0.034497		23.4332
G	A	-0.017709	0.00367587	1.5e-06	0.007584		23.2096
G	A	-0.00325021	0.000659528	8.3e-07	0.397126		24.286
T	C	-0.00450093	0.000986856	5.1e-06	0.88515		20.8016
T	C	0.00304969	0.000653723	3.1e-06	0.36496		21.7633
A	G	-0.00313481	0.00067143	3e-06	0.670664		21.7982
A	G	0.00446646	0.0009474	2.4e-06	0.12848		22.2259
G	A	0.00284474	0.000635502	7.6e-06	0.452622		20.0379
A	G	-0.00305629	0.000690873	9.7e-06	0.295861		19.5701
A	C	0.00617312	0.00132337	3.1e-06	0.062625		21.7594
T	C	0.0048445	0.00105461	4.4e-06	0.10207		21.1015
G	A	0.00444282	0.000923848	1.5e-06	0.148025		23.1268
G	A	0.0053641	0.000913587	4.3e-09	0.13761		34.4742
T	C	0.00297388	0.000638798	3.2e-06	0.586967		21.673
A	G	0.00296094	0.000629889	2.6e-06	0.498842		22.0969
A	G	0.00609977	0.00137545	9.2e-06	0.05611		19.667
A	G	0.00781643	0.00172841	6.1e-06	0.035867		20.4514
C	T	0.00321239	0.000632415	3.8e-07	0.521065		25.8019
G	A	0.00323134	0.000727352	8.9e-06	0.254137		19.7368
A	G	-0.00311944	0.000657269	2.1e-06	0.364247		22.5251
G	A	0.00333619	0.000637711	1.7e-07	0.578514		27.3687
C	T	0.00880264	0.00184943	1.9e-06	0.029762		22.6543
T	C	0.00347886	0.000699406	6.6e-07	0.282817		24.7409
A	G	-0.00298188	0.000673654	9.6e-06	0.377625		19.5933
C	T	-0.00294352	0.000647364	5.4e-06	0.379917		20.6746
G	A	0.00352256	0.000778962	6.1e-06	0.205225		20.4496
G	T	0.0101739	0.00223904	5.5e-06	0.020348		20.6467
A	G	0.00375905	0.000839715	7.6e-06	0.171198		20.0398
T	C	-0.00394531	0.000841859	2.8e-06	0.171022		21.9626
G	T	-0.0078259	0.00167906	3.1e-06	0.038797		21.7238
C	T	-0.0148292	0.00325478	5.2e-06	0.010279		20.7583
C	T	-0.00506964	0.00101161	5.4e-07	0.109735		25.1147
G	C	-0.0032134	0.000643035	5.8e-07	0.39702		24.9724
G	A	0.00348037	0.000780715	8.3e-06	0.203755		19.8731
G	A	0.00393007	0.000886153	9.2e-06	0.16286		19.669
A	T	-0.00493507	0.00104215	2.2e-06	0.111632		22.4247
G	A	-0.00729713	0.00162241	6.9e-06	0.038835		20.2294
G	A	-0.00296355	0.000641537	3.8e-06	0.408338		21.3393
G	C	-0.00472984	0.00100474	2.5e-06	0.110209		22.1608
G	A	0.00336106	0.000632602	1.1e-07	0.468623		28.2287
A	G	-0.00332412	0.000730878	5.4e-06	0.720178		20.6854
G	A	0.00545721	0.00118023	3.8e-06	0.077241		21.38
A	G	0.00385669	0.000829874	3.4e-06	0.177443		21.5976
A	G	0.00307996	0.000634401	1.2e-06	0.435446		23.5702
